# Supplementary material for: Unraveling the Contribution of Serotonergic Polymorphisms, Prefrontal Alpha Asymmetry, and Individual Alpha Peak Frequency to the Emotion-Related Impulsivity Endophenotype
Source: Mol Neurobiol. 2022 Jul 19;59(10):6062–75. doi: 10.1007/s12035-022-02957-6 (PMC9463349; doi:10.1007/s12035-022-02957-6)
Supplement: Supplementary file 2 — Supplementary file2 Supplementary Material B includes the dataset. (CSV 12 KB) [file 12035_2022_2957_MOESM2_ESM.csv]

age	gender	Vo2peak_kg_T0	ID	T0	PIF	LFT	HTTLPR	MAO	FTA_screening	stin2	FTA	alpha_mean	frontal_score	prefrontal_score	FP2_FP1_score	F2_F1_score	F4_F3_score	F8_F7_score
25	1	43	1	YES	3.83	3.67	1	1	3.35714	3	3.05952	10.1109	-1.25606641970044	0.621985519442157	-2.33008312506469	-4.41120427097854	-0.332649582124491	6.41511721335986
39	2	39	2	YES	3.33	3.69	2	2	3.24603	2	3.02778	10.5529411764706	-6.74130323098158	-4.66337009541925	-1.74030920137629	-1.27438638077451	2.79099503555397	-15.4366863210826
26	2	37	3				1	1	3.34127	2
20	2	44	4	YES	2.89	2.98	2	1	3.17063	3	3.07937	9.45882352941176	-6.14582452346792	-1.71644063710529	0.599690629776869	8.13692328884294	-5.36906281922685	-22.4303480548747
33	2	32	5	YES	1.86	2.47	2	2	2.93254	3	3.00794	9.09411764705883	0.399169039870967	1.24544858349444	1.41987656802929	2.99707004345781	6.10677097882668	-6.53764034431691
23	1	44	6				2	1	3.13095	3
38	2	34	7	YES	3.72	3.28	2	2	3.53571	2	3.15873	9.9	1.76564990580454	-0.201816420959835	-1.58067232648609	3.84687945938152	8.20485943946242	-11.0303984194824
23	1	34	8				2	1	3.4127	3
32	1	37	9	YES	4.5	3.49	2	1	3.5873	2	3.31746	11.6764705882353	-5.94375913150996	-5.77198036768203	-0.316741177797626	-11.8664100201702	-11.4068808711642	-18.4681002135476
37	2	45	10				2	2	2.78571	2
36	1	33	11	YES	3.94	3.58	1	2	3.48413	3	3.19444	10.1109					-2.3199
20	1	47	12				1	1	3.53175	3
28	1	37	13				2	1	3.01984	1
28	2	38	14	YES	2.78	2.36	2	2	3.73413	3	3.5	9.49411764705882	-11.868226359827	-7.64102107318379	-2.50386550903831	-1.17300142122617	2.08241727588097	-20.1798409719614
36	2	43	15	YES	4.31	3.69	2	2	3.76587	3	4.03571	10.4882352941176	14.2805745214364	15.6813971831209	10.0764617995778	25.6025762618656	25.8667151536656	-8.22252585950684
38	2	24	16	YES	3.67	2.42	1	1	3.32937	2	3.73413	9.64117647058823	1.14225869867666	0.187523368365194	-5.30799715072398	-4.75374560950459	3.27711460193311	0.355302872954392
35	1	30	17				2	1	3.71825	2
30	1	36	18	YES	3.19	2.32	2	1	3.31349	3	3.27381	9.55294117647059	-7.97601398431603	-6.73035855136241	-1.88268416113559	-11.2306102495354	-3.93073375349719	-19.1318290207708
24	1	34	19	YES	2.31	2.06	1	1	3.00794	2	3.19048	12.09285714	-8.3667112952958	-8.58481204301441	-2.82450211875306	4.48516390058436	-36.56	-9.03587036894731
29	1	35	20	YES	3.22	2.71	2	2	3.23413	1	3.28175	10.6375	0.690564940528064	3.93122461734696	-0.734349086733875	5.04868810722659	4.70432300165086	5.67167934798543
24	1	36	21	YES	2.78	3.55	1	1	3.48016	2	3.75397	10.8352941176471	2.35469315638227	-0.663724161342004	-1.46303076233741	-0.637888228907938	-0.43018127855165	-1.81784479335721
33	1	28	22	YES	3.61	2.45	2	2	2.81746	2	3.4127	10.7117647058824	-8.56417614323824	-5.22251924305882	-1.59061683358152	-16.2227748632772	-11.4166168634805	-0.688525971825835
19	2	44	23	YES	4.17	3.92	3	1	3.59524	3	3.2619	11.0235294117647	-15.1078409261928	-11.9174698204137	-1.89619393954707	-2.21188384482616	-16.906652796371	-24.4597269419559
22	1	33	24	YES	3.47	3.14	3	1	3.47222	2	3.05952	10.2647058823529	7.12078850842414	7.54819503789467	0.24554702392877	14.9705245768238	15.6084650697378	2.50276134697592
23	1	30	25	YES	2.28	2.62	1	2	3.4127	3	2.92857	9.175					-2.3199
25	1	34	26	YES	2.25	2.13	2	2	2.77381	2	2.78571	10.2647058823529	2.83084025521163	1.62018572524699	-0.479716965142403	-3.26373037218204	-8.57987356359439	3.08495902450836
25	1	33	27				3	1	3.23413	3
25	2	32	28	YES	2.36	3.78	2	1	3.75397	2	3.82143	9.95882352941176	16.3486418744185	17.3939027449917	6.97326464953252	25.6167615260015	25.955426345013	17.5724822358999
23	1	44	29				2	2	3.05159	2
42	1	28	30	YES	2.17	2.78	1	2	3.65079	1	3.69841	10.9823529411765	-3.99408810669309	-2.51813584463629	-1.96815485110232	-0.286410764790865	0.188292783264548	-2.89727743727444
30	2	38	31	YES	3.42	2.56	1	2	3.69841	3	3.43651	9.97058823529412	-4.48949963500255	-3.77512309985234	0.186395065869437	-4.04266391330956	-1.27956025702967	-1.23360041688624
45	2	28	32	YES	2.94	2.95	3	2	2.60317	3	2.60317	9.75882352941177	0.531162150834855	0.986167438356029	3.87125009793588	-6.33653060035873	0.31648822932623	2.318025285342
21	1	34	33				2	1	3.5119	3
38	1	41	34				3	1	3.31349	2
27	2	37	35	YES	2.28	3.24	2	2	2.84127	3	2.84127	8.91764705882353	-9.40017700939829	-9.17207746070616	-3.96691752210805	-18.3073390665506	-16.3738777859167	-2.63386433229236
23	1	34	36	YES	3.25	3.27	2	1	3.00794	1	2.90476	10.09333333	-4.70525403017326	-8.09977688795706	-2.6877877886776	-22.787065244963	-20.6733777825459	-5.16458529144279
30	2	30	37	YES	4.81	3.57	3	2	3.13095	2	3.21032	10.5294117647059	-5.85558452674011	-3.18978804974522	-3.43391102353187	-0.536762983166044	-2.12643571729089	-4.24952209390819
34	1	37	38	YES	3.42	2.33	2	1	2.81746	3	3.04762	10.1109	7.96424353419689	6.37784864594976	1.2212158761536	15.9789963878914	8.67071938560245	-12.5412864971909
33	1	36	39	YES	3.47	2.13	2	1	3.09921	2	3.38492	10.7764705882353	-2.0431623390508	-1.10197532396165	-1.50376613826565	-0.675353053118204	-0.428582251451484	-5.48298090082736
36	2	36	40	YES	1.86	3.12	2	1	2.90476	3	2.31349	10.6235294117647	-5.38486245107626	-1.10197532396165	-0.519668217687045	-3.40181390570974	-3.70530641782834	-2.90318885564931
30	1	28	41	YES	3.28	2.69	2	1	2.84921	1	2.77381	9.8	-4.31062201234722	-7.3772068382497	-7.36785213746317	2.05513813408356	-13.5569160504363	3.02616489255037
24	2	48	42				2	1	3.28571	2
33	2	37	43	YES	3.69	2.23	1	1	4.11905	2	3.82937	10.2411764705882	9.81860403897586	8.48914949305268	4.15765707969958	5.94987600082624	12.506247262896	2.510482774436
30	1	29	44	YES	4.14	3.24	2	1	3.74206	2	3.61905	9.22352941176471	-8.48158992215691	-3.43220875165778	9.40988577895061	8.14785719002935	4.51908139944379	-17.6889009418227
21	1	34	45	YES	3.03	1.75	2	1	2.88492	3	2.75	9.40588235294118	6.91495097361001	2.43958372097606	-0.932955342840893	-0.406698518978697	8.5927987742377	6.09705393370094
45	2	33	46	YES	2.83	2.96	2	2	3.0754	2	2.88889	9.64705882352941	0.169180453778205	0.86517313651645	2.27039715542062	-1.83033268881255	3.79983082403509	3.88806385617302
25	1	35	47	YES	2.86	3.03	2	2	2.96032	1	2.75794	9.07058823529412	-14.6807555039938	-17.933573673844	-21.03043	9.05978604031845	-18.7756210319139	-13.8391394955389
42	2	34	48	YES	3.92	3.81	1	2	3.84524	3	3.27778	9.43529411764706	-6.55493293762278	-8.83210227533784	-2.74622502512053	-10.374951667965	-7.16397674939195	-7.59901389221245
36	1	38	49				1	1	3.87302	1
23	1	37	50				3	2	3.14286	2
20	1	32	51				2	1	2.86905	2
34	1	36	52	YES	4.36	3.18	3	1	3.15476	2	2.90079	9.257142857	-2.04858865451039	-0.620549958415697	-7.46687884314946	-0.732903166550062	4.42945027438769	-12.9623502244259
24	1	32	53	YES	2.44	2.43	3	1	2.96429	1	2.43651	10.9823529411765					-2.3199
25	1	29	54				2	1	3.13889	2
45	2	40	55	YES	2.89	2.43	2	2	3.05159	2	2.92857	10.2941176470588	8.09520982394093	4.48855369927389	7.05249518307126	-33.010235	-33.528236	-7.40441437169025
23	1	30	56	YES	3.22	2.47	2	1	2.9881	2	2.27778	9.75882352941176	3.5142534353189	2.09282574239976	0.090121281177801	1.13781407633958	-1.32690793887867	-1.29417974232234
34	1	28	57	YES	2.92	2.64	1	1	2.93651	2	3.26587	10.0294117647059	-1.16094947360587	-0.57661365056607	-0.442432440352059	1.42656787107145	1.67950734355614	-11.5331532201983
25	1	35	58	YES	3.06	2.32	1	2	3.30952	1	2.92063	9.22941176470589	-5.47435584138804	-5.2247874745303	5.06991459666839	-17.5394197199015	-17.0681576073862	2.96604456457776
40	1	33	59	YES	2.78	2.84	3	2	3.06746	2	3.09524	9.3764705882353	2.21698237295337	1.54084924123274	4.56263337101825	-0.466734381322967	0.638523595426237	-0.792892209630945
33	2	56	60				2	1	3.01984	3
41	1	29	61				2	2	2.85317	2
43	2	30	62	YES	2.58	2.14	1	2	3.4127	2	2.12302	8.38235294117647	3.56544446486445	3.34429307667434	0.98524320126941	5.95297812294329	6.54646699502186	2.526926075129
24	1	38	63	YES	3.64	3.48	1	2	3.36905	2	2.9127	9.65882352941176	-4.71512834456581	-2.45154246126921	-2.18249632792996	-0.805996248871978	4.67248488201072	-1.75580912314047
22	1	31	64	YES	3.03	2.59	2	1	3.04762	3	2.60317	9.18235294117647	-2.86080259582784	-1.66779230385999	1.96002684661323	-3.06734572367636	-3.21932855990272	-3.2601862219135
28	1	35	65	YES	3.11	3.27	3	1	3.14683	1	3.08333	9.96470588235294	-4.89423306200591	-5.28593850521457	-4.14063425187255	-3.22142583436451	-28.290184048533	16.9905321726565
26	1	40	66	YES	3.36	1.86	2	2	3.06746	3	2.48016	10.4235294117647	-4.5614543818526	-4.10494784495257	-4.54352359229593	-5.01886082354183	-4.55950223141652	-11.7381858691536
26	1	32	67	YES	2.28	2.6	2	2	2.50794	3	2.55556	10.1109	3.81594904462294	5.62057090101515	4.36428137579789	8.9267247573357	-3.57719531839819	-4.30281073609451
37	1	40	68				1	1	2.9881	3
27	1	39	69	YES	3.61	2.46	1	1	3.22222	1	3.15476	10.7	-1.99394725164976	-1.28230863013596	-1.38221907557634	-0.460958426588038	-5.98357069785764	4.18006469945053
31	1	32	70	YES	4.36	2.11	2	1	3.23413	3	3.16667	11.2823529411765	0.698445204681368	0.312943190750142	1.61488198011731	-3.76669883454139	5.7302743336895	-0.409031355640895
17	1	39	71				2	1	2.94048	3
41	1	31	72	YES	3.94	2.6	1	1	3.30952	3	3.80556	10.3235294117647	-7.88221904316968	-5.32426098784083	-0.643832011780543	-5.63236829195912	-5.07200744483721	-9.37175822972847
31	1	27	73	YES	3.31	2.44	3	2	3.16667	3	3.3254	10.1109					-2.3199
27	1	33	74	YES	4.47	3.57	1	1	4	1	3.84921	11.8235294117647	-12.5082779004257	-11.0682591969902	-6.58014946286538	-7.86374792424191	-9.98419407457522	-15.5001976724064
24	1	40	75	YES	2.25	2.33	2	1	3.04365	3	2.61905	10.9470588235294	5.03658633593787	2.86115175105939	-0.175707402354305	3.39257431484635	3.87551899735962	12.1299975092316
27	1	30	76
20	1	34	77	YES	4.33	3.84	1	2	3.18651	1	3.18651	11.5352941176471	-1.7096798373845	-0.260658987095608	-0.234967460345047	-0.643592632346985	0.0510986594105572	9.70626569992844
22	1	39	78				1	2	3.1627	1
20	2	40	79	YES	2.28	2.76	3	1	2.89683	2	3.11905	10.3	-3.5515090999054	-5.54602837611422	-5.058591922892	-4.95443504357123	-4.4066248857873	-3.25608548606912
42	2	31	80	YES	2.08	2.22	3	2	2.96825	3	2.97619	8.9235294117647	-7.45902263942802	-7.04954046336406	-3.85198758804319	-10.3173104027395	-4.83724805819847	-11.1109387663372
30	2	43	81	YES	2.69	2.7	1	1	3.11111	1	3.03571	9.37058823529412	-4.49278544464957	-4.83101636852209	-0.609694941538244	-9.97522686003519	-0.134669552312838	-8.78572537305022
21	1	34	82	YES	2.72	2.39	1	1	2.96429	3	3.11508	10.4764705882353	-2.80003339615086	-0.395517703367346	-0.622947494870652	-3.03956866546667	3.52212628255567	0.826144817089919
22	1	33	83	YES	2.67	2.52	3	1	2.91667	3	2.99206	10.1109	-14.3361316078223	-10.1701071922637	-0.736326345358642	-13.8142977042029	-12.586303418119	-21.5574116330826
20	1	35	84	YES	2.58	2.82	2	1	2.96429	2	3.04365	9.61764705882353	-8.54987865970049	-7.02161132722446	-3.43355817031382	-6.89004265148292	-6.54797353787055	-5.02456733453294
35	2	45	85				2	2	2.46825	2
46	1	25	86				2	1	3.29365	2
30	1	31	87	YES	2.61	2.48	3	1	2.87698	2	3.2381	8.97058823529412	-7.09252759352084	-4.12347921029228	-0.377906158320353	-3.7747578975773	-3.22680293419989	-9.92266102255437
48	1	28	88	YES	3.89	1.33	2	1	3.70635	3	4.11111	10.1109	-1.87071065040717	0.75366839734347	-1.00136401332835	0.26193828773932	0.420022612612438	7.0226892217323
28	1	33	89	YES	3.17	2.75	2	2	2.9881	3	2.48016	11.1941176470588	0.467503520973938	0.596895139339604	-0.342160853715392	-4.48749635212163	2.50361519852816	-2.20244427657058
27	1	34	90	YES	3.97	4.03	1	1	3.96032	1	3.87698	10.98181818	7.8632518882247	14.8346319742749	8.47578647019422	8.53590754999253	7.90572742354018	20.9430915051138
44	1	32	91	YES	3.14	2.57	2	2	2.84921	2	2.28175	10.3705882352941	-1.25475855080059	2.04822709050044	-3.15932970074357	-3.21621283636563	2.04244071751178	3.63781239085386
